# Supplementary material for: In-Treatment Kinetics of Peripheral Blood Immune Markers in PD-L1 High Non-Small Cell Lung Cancer and Prognostic Relevance for Immunotherapy Outcomes
Source: Cancers (Basel). 2026 May 17;18(10):1623. doi: 10.3390/cancers18101623 (PMC13204403; doi:10.3390/cancers18101623)
Supplement: Supplementary file 1 [file cancers-18-01623-s001.zip]

Archive with 3 entries (3 files):
- Figures S1-22.pptx
- PBIMs kinetics_Raw Data Supplement.xlsx
- Table S1-7.pdf
