# Supplementary material for: In-Treatment Kinetics of Peripheral Blood Immune Markers in PD-L1 High Non-Small Cell Lung Cancer and Prognostic Relevance for Immunotherapy Outcomes
Source: Cancers (Basel). 2026 May 17;18(10):1623. doi: 10.3390/cancers18101623 (PMC13204403; doi:10.3390/cancers18101623)
Supplement: Supplementary file 1 [file cancers-18-01623-s001.zip › PBIMs kinetics_Raw Data Supplement.xlsx]

## Sheet: Raw data_Analyses
ID	Complete blood counts																									Biochemical parameters																Ly ratios
	WBCs_T0	WBCs_T1	WBCs_T2	WBCs_T3	WBCs_T4	Neu_T0	Neu_T1	Neu_T2	Neu_T3	Neu_T4	Ly_T0	Ly_T1	Ly_T2	Ly_T3	Ly_T4	Mo_T0	Mo_T1	Mo_T2	Mo_T3	Mo_T4	Pl_T0	Pl_T1	Pl_T2	Pl_T3	Pl_T4	CRP_T0	CRP_T1	CRP_T2	CRP_T3	CRP_T4	LDH_T0	LDH_T1	LDH_T2	LDH_T3	LDH_T4	Alb_accounted for baseline analysis	Alb_T0	Alb_T1	Alb_T2	Alb_T3	Alb_T4	NLR_T0	NLR_T1	NLR_T2	NLR_T3	NLR_T4	LMR_T0	LMR_T1	LMR_T2
Pt_1	11140	9020	7630	10670	10010	7080	6680	5200	6930	6740	3120	1570	1650	2850	2270	660	510	360	620	710	210000	334000	229000	285300	250200		0.19	0.11	0.11	0.11	178	168	211	184	117	4.4		4.4				2.26923	4.25478	3.15152	2.43158	2.96916	4.72727	3.07843	4.58333
Pt_2	24420	40040				20820	26900				2220	2050				1350	1010				344000	441900				20.06						482				3.4		3.4				9.37838	13.122				1.64444	2.0297
Pt_3	10460	6990	18930	5260	7170	9550	5830	8660	3920	5290	270	710	1010	450	760	540	380	700	460	480	209500	241400	378000	275000	259000	0.11	0.11	0.28	0.11	0.11	300	241	411	181	217	4.4	4.4				4.3	35.3704	8.21127	8.57426	8.71111	6.96053	0.5	1.86842	1.44286
Pt_4	6450	8850				5720	7320				200	610				260	860				305000	240699				3.66	19.91				201	230				3.6	3.6					28.6	12				0.769231	0.709302
Pt_5	6090	9700				4810	8610				620	600				400	280				238200	165000				5.48	0.85				239	403				4.2		4.2				7.75806	14.35				1.55	2.14286
Pt_6	9520	10600	7010	5980	6210	8060	8880	5240	4450	4750	760	780	1230	760	920	630	570	440	520	440	192900	370000	304400	285000	173400		0.34	0.56	0.71	0.11	403	395	137	162	143	4.4					4.48	10.6053	11.3846	4.26016	5.85526	5.16304	1.20635	1.36842	2.79545
Pt_7	6290	5180	4180	6400	6640	5010	3590	3000	4300	5190	570	970	670	1300	680	520	490	380	700	520	215500	220000	223000	337000	336000	3.36	0.11	0.11	0.11	0.11	165	272	177	253	187							8.78947	3.70103	4.47761	3.30769	7.63235	1.09615	1.97959	1.76316
Pt_8	8800	8820	7760	7880	8860	5490	5840	5350	5500	5850	2350	2010	1600	1580	1770	730	680	480	430	550	221900	226500	230000	193000	207000	0.11	0.62	0.24	0.11	0.11	209	270	232	196	239	5.1	5.14		4.97			2.33617	2.90547	3.34375	3.48101	3.30508	3.21918	2.95588	3.33333
Pt_9	9770	8390				7340	5760				1240	1510				730	760				247000	386300				2.26	1.95				336	414				4		4				5.91935	3.81457				1.69863	1.98684
Pt_10	7490	12050	15240			4750	7800	12980			1820	1960	1460			310	370	450			261000	324000	431900			0.97	1.94	27.29			219	203	298			2.2		2.2				2.60989	3.97959	8.89041			5.87097	5.2973	3.24444
Pt_11	6990	7930	3860	4420	4660	4870	5540	2690	2790	2530	540	820	450	430	790	860	1140	440	690	550	260000	309000	176000	224000	175300	0.15	0.26	0.11	0.11	0.11	486	461	277	359	261	3.9		3.9			4.5	9.01852	6.7561	5.97778	6.48837	3.20253	0.627907	0.719298	1.02273
Pt_12	13810	6810	12440	8600	10340	11030	4710	10270	5230	8820	1990	1160	1610	2910	970	230	420	430	460	460	373600	284000	218700	247000	344000	11.92	1.84	0.11	0.89	0.69	201	158	154	139	211	3.2	3.2				4.5	5.54271	4.06034	6.37888	1.79725	9.09278	8.65217	2.7619	3.74419
Pt_13	6600	5800	6100	6400	6180	4030	2160	3220	3710	3380	1780	2830	2250	1950	2040	500	590	460	380	390	228000	243500	208300	242000	207000	1.3	0.34	0.5	0.37	0.18	211	188	233	225	317	4.3					4.3	2.26404	0.763251	1.43111	1.90256	1.65686	3.56	4.79661	4.8913
Pt_14	13460	7430	6380			11300	5590	4610			1020	1020	810			920	570	520			363000	468000	254000			6.29	1.69	2.96			153	153	172			4.2	4.2	4.4				11.0784	5.48039	5.69136			1.1087	1.78947	1.55769
Pt_15	10490		8360			8570		6380			830		990			860		830			201000		174800			12.89		1			215		225			4.2			4.2			10.3253		6.44444			0.965116		1.19277
Pt_16	5830	5200	4250			3310	2970	3510			1750	1300	550			400	360	140			162000	162000	271800			0.17	0.25	3.4			221	268	193			3.9	3.9					1.89143	2.28462	6.38182			4.375	3.61111	3.92857
Pt_17	14320	6360	8620	6260	6900	10850	5270	7810	5220	6320	1410	400	460	360	220	850	400	310	500	310	334000	300000	326000	267000	392000	7.46	0.52	1.43	0.43		349	161	222	346	281	3.4					3.4	7.69504	13.175	16.9783	14.5	28.7273	1.65882	1	1.48387
Pt_18	5980	6830				4060	4710				1190	1550				450	460				438000	514800				6.3	9.83				141	427										3.41176	3.03871				2.64444	3.36957
Pt_19	13780	11830	12680	12060		9850	7430	7740	6950		2430	2430	2960	3500		1010	1130	1250	920		414000	349000	417000	337000		1.12	0.61	1.1	0.11		331	390	206	201		3.4			3.4			4.0535	3.05761	2.61486	1.98571		2.40594	2.15044	2.368
Pt_20	10930	9240	10120	10020	9530	8190	4660	4180	5110	6270	1720	2900	2870	2230	2080	740	780	1350	680	780	344000	321000	254500	255000	221000	4.68	0.22	2.07	0.53	1.05	243	208	191	198		4.38				4.38	4.75	4.76163	1.6069	1.45645	2.29148	3.01442	2.32432	3.71795	2.12593
Pt_21	6500	6200	5110	4310		3965	4092	3180	2900		2275	1860	1330	980		130	124	370	260		258000	220000	210000	162000		0.76		0.88	0.6		174	276	193	162		3.9				3.9	4.2	1.74286	2.2	2.39098	2.95918		17.5	15	3.59459
Pt_22	10440	12120	9770			8340	9520	7440			1240	1460	1550			490	9770	450			275000	228000	261600			0.33	0.2	0.17			199	174	226			3.7	3.7	4.2		3.6	3.5	6.72581	6.52055	4.8			2.53061	0.149437	3.44444
Pt_23	6030	6580	5820	8680	6030	3540	4640	3820	6140	4190	1390	1380	1150	1550	1010	700	310	480	740	420	309000	246000	292000	243000	270000	0.11	0.24	0.46	0.55	1.5	376	199		195	291	3.9			3.9	4.2		2.54676	3.36232	3.32174	3.96129	4.14851	1.98571	4.45161	2.39583
Pt_24	4880	3060		5180	3650	3780	2180		4290	2760	730	630		460	600	250	180		300	170	253000	162200		205000	145000	6.75	1.58		2.06	0.21	213	152		173	144	3.2				3.2	4.6	5.17808	3.46032		9.32609	4.6	2.92	3.5
Pt_25	7900	8300	8740	9030	9260	6010	6010	6270	6030	6230	1190	1480	1410	1740	2070	480	490	560	720	510	370000	337000	336000	491000	374000	0.8	1.65	3.99	0.33	0.93	153	206	198	157	151	4.2	4.2				4.6	5.05042	4.06081	4.44681	3.46552	3.00966	2.47917	3.02041	2.51786
Pt_26	8850	8600	8240	8420		5550	5450	4380	5430		2220	2180	2550	1940		560	470	910	580		343000	326000	279000	292000		0.11	0.16	0.11				180	189			4.2				4.2		2.5	2.5	1.71765	2.79897		3.96429	4.6383	2.8022
Pt_27	7340	6090	5200	4880		5910	3910	3450	2790		560	1280	1020	1250		590	450	360	390		409000	335000	327000	233000		5.42	1.34	0.41	0.11		185	209	173	192		2.9	2.9			4.4	4.2	10.5536	3.05469	3.38235	2.232		0.949153	2.84444	2.83333
Pt_28	9140	10100				5230	5800				2890	3200				630	808				209000	247000				1.56						162				4.4		4.4				1.80969	1.8125				4.5873	3.9604
Pt_29	10730	9920	8720	9330	11810	630	6360	5900	6210	8110	2180	2560	1970	2260	2390	490	550	500	420	710	239000	202000	209000	199000	188000	1.47	0.12	0.38	0.27	0.36	227	283	175	217		4.4			4.4			0.288991	2.48438	2.99492	2.74779	3.39331	4.44898	4.65455	3.94
Pt_30	10160	5970	7700	6800	6500	7790	4440	4960	3740	4110	1340	1020	2060	2180	1710	740	310	570	500	500	209000	149000	163000	152000	143000	5.55	0.16	0.12			304	170	176			3.7	3.7	3.6			3.6	5.81343	4.35294	2.40777	1.7156	2.40351	1.81081	3.29032	3.61404
Pt_31	6160	4900	5510	4350	4880	3910	2930	3420	3270	2950	1570	1720	1570	760	1660	480	250	290	290	160	167000	208000	186000	187900	150000	0.29	0.11	4.76		0.32	241	150	190	270	260	3.9					3.9	2.49045	1.70349	2.17834	4.30263	1.77711	3.27083	6.88	5.41379
[truncated: 132 more columns]

## Sheet: Raw data_Δ% estimation
ID	WBCs_T0	WBCs_T1	WBCs_T2	Δ% T0-T1_WBCs	Δ% T0-T2_WBCs	Neu_T0	Neu_T1	Neu_T2	Δ% T0-T1_Neu	Δ% T0-T2_Neu	Ly_T0	Ly_T1	Ly_T2	Δ% T0-T1_Ly	Δ% T0-T2_Ly	Mo_T0	Mo_T1	Mo_T2	Δ% T0-T1_Mo	Δ% T0-T2_Mo	Pl_T0	Pl_T1	Pl_T2	T1	T2	Δ% T0-T1_Pl	Δ% T0-T2_Pl	CRP_T0	CRP_T1	CRP_T2	Δ% T0-T1_CRP	Δ% T0-T2_CRP	LDH_T0	LDH_T1	LDH_T2	Δ% T0-T1_LDH	Δ% T0-T2_LDH	C3_T0	C3_T1	C3_T2	Δ% T0-T1_C3	Δ% T0-T2_C3	C4_T0	C4_T1	C4_T2	Δ% T0-T1_C4	Δ% T0-T2_C4	ITAC (CXCL11)_T0	ITAC (CXCL11)_T1
Pt_1	11140	9020	7630	-19.0305	-31.5081	7080	6680	5200	-5.64972	-26.5537	3120	1570	1650	-49.6795	-47.1154	660	510	360	-22.7273	-45.4545	210000	334000	229000	124000	19000	59.0476	9.04762		0.19	0.11			178	168	211	-5.61798	18.5393		150	150				34	32			235.345	335.816
Pt_2	24420	40040		63.964		20820	26900		29.2027		2220	2050		-7.65766		1350	1010		-25.1852		344000	441900		97900		28.4593		20.06						482				161					72					175.301	283.741
Pt_3	10460	6990	18930	-33.174	80.9751	9550	5830	8660	-38.9529	-9.31937	270	710	1010	162.963	274.074	540	380	700	-29.6296	29.6296	209500	241400	378000	31900	168500	15.2267	80.4296	0.11	0.11	0.28	0	154.545	300	241	411	-19.6667	37	157	137	175	-12.7389	11.465	33	36	33	9.09091	0	210.517	491.024
Pt_4	6450	8850		37.2093		5720	7320		27.972		200	610		205		260	860		230.769		305000	240699		-64301		-21.0823		3.66	19.91		443.989		201	230		14.4279		157	166		5.73248		43					87.6174
Pt_5	6090	9700		59.2775		4810	8610		79.0021		620	600		-3.22581		400	280		-30		238200	165000		-73200		-30.7305		5.48	0.85		-84.4891		239	403		68.6192		127	101		-20.4724		32	29		-9.375		708.489	315.907
Pt_6	9520	10600	7010	11.3445	-26.3655	8060	8880	5240	10.1737	-34.9876	760	780	1230	2.63158	61.8421	630	570	440	-9.52381	-30.1587	192900	370000	304400	177100	111500	91.8092	57.802		0.34	0.56			403	395	137	-1.98511	-66.005	126	145	131	15.0794	3.96825	41	43	50	4.87805	21.9512	450.86	1097.76
Pt_7	6290	5180	4180	-17.6471	-33.5453	5010	3590	3000	-28.3433	-40.1198	570	970	670	70.1754	17.5439	520	490	380	-5.76923	-26.9231	215500	220000	223000	4500	7500	2.08817	3.48028	3.36	0.11	0.11	-96.7262	-96.7262	165	272	177	64.8485	7.27273	143	139	137	-2.7972	-4.1958	35	26	23	-25.7143	-34.2857	856.484	340.26
Pt_8	8800	8820	7760	0.227273	-11.8182	5490	5840	5350	6.37523	-2.55009	2350	2010	1600	-14.4681	-31.9149	730	680	480	-6.84932	-34.2466	221900	226500	230000	4600	8100	2.07301	3.65029	0.11	0.62	0.24	463.636	118.182	209	270	232	29.1866	11.0048	110	114	123	3.63636	11.8182	24	28	25	16.6667	4.16667	72.41	271.665
Pt_9	9770	8390		-14.1249		7340	5760		-21.5259		1240	1510		21.7742		730	760		4.10959		247000	386300		139300		56.3968		2.26	1.95		-13.7168		336	414		23.2143		132	118		-10.6061		29	28		-3.44828		229.727
Pt_10	7490	12050	15240	60.8812	103.471	4750	7800	12980	64.2105	173.263	1820	1960	1460	7.69231	-19.7802	310	370	450	19.3548	45.1613	261000	324000	431900	63000	170900	24.1379	65.4789	0.97	1.94	27.29	100	2713.4	219	203	298	-7.30594	36.0731	89	94	97	5.61798	8.98876	33	33	37	0	12.1212	83.9901	233.637
Pt_11	6990	7930	3860	13.4478	-44.7783	4870	5540	2690	13.7577	-44.7639	540	820	450	51.8519	-16.6667	860	1140	440	32.5581	-48.8372	260000	309000	176000	49000	-84000	18.8462	-32.3077	0.15	0.26	0.11	73.3333	-26.6667	486	461	277	-5.14403	-43.0041	158	136	142	-13.9241	-10.1266	27	29	27	7.40741	0	337.917	485.415
Pt_12	13810	6810	12440	-50.6879	-9.92035	11030	4710	10270	-57.2983	-6.8903	1990	1160	1610	-41.7085	-19.0955	230	420	430	82.6087	86.9565	373600	284000	218700	-89600	-154900	-23.9829	-41.4615	11.92	1.84	0.11	-84.5638	-99.0772	201	158	154	-21.393	-23.3831	149	146	137	-2.01342	-8.05369	22	24	17	9.09091	-22.7273	272.222	246.763
Pt_13	6600	5800	6100	-12.1212	-7.57576	4030	2160	3220	-46.402	-20.0993	1780	2830	2250	58.9888	26.4045	500	590	460	18	-8	228000	243500	208300	15500	-19700	6.79825	-8.64035	1.3	0.34	0.5	-73.8462	-61.5385	211	188	233	-10.9005	10.4265	120	133	154	10.8333	28.3333	29	29	44	0	51.7241	253.895	314.728
Pt_14	13460	7430	6380	-44.7994	-52.6003	11300	5590	4610	-50.531	-59.2035	1020	1020	810	0	-20.5882	920	570	520	-38.0435	-43.4783	363000	468000	254000	105000	-109000	28.9256	-30.0275	6.29	1.69	2.96	-73.132	-52.9412	153	153	172	0	12.4183	159	147	138	-7.54717	-13.2075	34	26	24	-23.5294	-29.4118	267.099	308.841
Pt_15	10490		8360		-20.3051	8570		6380		-25.5543	830		990		19.2771	860		830		-3.48837	201000		174800				-13.0348	12.89		1		-92.242	215		225		4.65116	147		145		-1.36054	44		44	-100	0	69.7793	96.3266
Pt_16	5830	5200	4250	-10.8062	-27.1012	3310	2970	3510	-10.2719	6.0423	1750	1300	550	-25.7143	-68.5714	400	360	140	-10	-65	162000	162000	271800	0	109800	0	67.7778	0.17	0.25	3.4	47.0588	1900	221	268	193	21.267	-12.6697	132	166		25.7576		41	54		31.7073		218.828	120.67
Pt_17	14320	6360	8620	-55.5866	-39.8045	10850	5270	7810	-51.4286	-28.0184	1410	400	460	-71.6312	-67.3759	850	400	310	-52.9412	-63.5294	334000	300000	326000	-34000	-8000	-10.1796	-2.39521	7.46	0.52	1.43	-93.0295	-80.8311	349	161	222	-53.8682	-36.3897	144	136	145	-5.55556	0.694444	33	32	31	-3.0303	-6.06061	544.661	229.065
Pt_18	5980	6830		14.214		4060	4710		16.0099		1190	1550		30.2521		450	460		2.22222		438000	514800		76800		17.5342		6.3	9.83		56.0317		141	427		202.837		120	131		9.16667		36	35		-2.77778		137.385	268.862
Pt_19	13780	11830	12680	-14.1509	-7.98258	9850	7430	7740	-24.5685	-21.4213	2430	2430	2960	0	21.8107	1010	1130	1250	11.8812	23.7624	414000	349000	417000	-65000	3000	-15.7005	0.724638	1.12	0.61	1.1	-45.5357	-1.78571	331	390	206	17.8248	-37.7644	127	129	151	1.5748	18.8976	25	29	31	16	24	252.456	815.313
Pt_20	10930	9240	10120	-15.462	-7.4108	8190	4660	4180	-43.1013	-48.9621	1720	2900	2870	68.6047	66.8605	740	780	1350	5.40541	82.4324	344000	321000	254500	-23000	-89500	-6.68605	-26.0174	4.68	0.22	2.07	-95.2991	-55.7692	243	208	191	-14.4033	-21.3992	169	147	167	-13.0178	-1.18343	43	34	35	-20.9302	-18.6047	197.125	267.649
Pt_21	6500	6200	5110	-4.61538	-21.3846	3965	4092	3180	3.20303	-19.7982	2275	1860	1330	-18.2418	-41.5385	130	124	370	-4.61538	184.615	258000	220000	210000	-38000	-48000	-14.7287	-18.6047	0.76		0.88		15.7895	174	276	193	58.6207	10.9195	156	105	121	-32.6923	-22.4359	31	19	21	-38.7097	-32.2581	55.8862	79.9815
Pt_22	10440	12120	9770	16.092	-6.41762	8340	9520	7440	14.1487	-10.7914	1240	1460	1550	17.7419	25	490	9770	450	1893.88	-8.16327	275000	228000	261600	-47000	-13400	-17.0909	-4.87273	0.33	0.2	0.17	-39.3939	-48.4848	199	174	226	-12.5628	13.5678	98	119	124	21.4286	26.5306	37	43	43	16.2162	16.2162	90.2827	92.8827
Pt_23	6030	6580	5820	9.12106	-3.48259	3540	4640	3820	31.0734	7.9096	1390	1380	1150	-0.719424	-17.2662	700	310	480	-55.7143	-31.4286	309000	246000	292000	-63000	-17000	-20.3883	-5.50162	0.11	0.24	0.46	118.182	318.182	376	199		-47.0745		121	125	122	3.30579	0.826446	30	33	35	10	16.6667	221.264	269.603
Pt_24	4880	3060		-37.2951		3780	2180		-42.328		730	630		-13.6986		250	180		-28		253000	162200		-90800		-35.8893		6.75	1.58		-76.5926		213	152		-28.6385		128	130		1.5625		43	48		11.6279		234.132	287.987
Pt_25	7900	8300	8740	5.06329	10.6329	6010	6010	6270	0	4.32612	1190	1480	1410	24.3697	18.4874	480	490	560	2.08333	16.6667	370000	337000	336000	-33000	-34000	-8.91892	-9.18919	0.8	1.65	3.99	106.25	398.75	153	206	198	34.6405	29.4118	114	124	122	8.77193	7.01754	29	34	36	17.2414	24.1379	124.541	404.623
Pt_26	8850	8600	8240	-2.82486	-6.89266	5550	5450	4380	-1.8018	-21.0811	2220	2180	2550	-1.8018	14.8649	560	470	910	-16.0714	62.5	343000	326000	279000	-17000	-64000	-4.95627	-18.6589	0.11	0.16	0.11	45.4545	0		180	189			108	135	107	25	-0.925926	23	32	22	39.1304	-4.34783	52.0588	72.7685
Pt_27	7340	6090	5200	-17.03	-29.1553	5910	3910	3450	-33.8409	-41.6244	560	1280	1020	128.571	82.1429	590	450	360	-23.7288	-38.9831	409000	335000	327000	-74000	-82000	-18.0929	-20.0489	5.42	1.34	0.41	-75.2768	-92.4354	185	209	173	12.973	-6.48649	164	110	102	-32.9268	-37.8049	2	3	4	50	100	89.6397	219.431
Pt_28	9140	10100		10.5033		5230	5800		10.8987		2890	3200		10.7266		630	808		28.254		209000	247000		38000		18.1818		1.56						162				138					42					164.821	365.213
Pt_29	10730	9920	8720	-7.54893	-18.7325	630	6360	5900	909.524	836.508	2180	2560	1970	17.4312	-9.63303	490	550	500	12.2449	2.04082	239000	202000	209000	-37000	-30000	-15.4812	-12.5523	1.47	0.12	0.38	-91.8367	-74.1497	227	283	175	24.6696	-22.9075	141	121	122	-14.1844	-13.4752	22	19	21	-13.6364	-4.54545	191.487	265.829
Pt_30	10160	5970	7700	-41.2402	-24.2126	7790	4440	4960	-43.0039	-36.3286	1340	1020	2060	-23.8806	53.7313	740	310	570	-58.1081	-22.973	209000	149000	163000	-60000	-46000	-28.7081	-22.0096	5.55	0.16	0.12	-97.1171	-97.8378	304	170	176	-44.0789	-42.1053	163	111	123	-31.9018	-24.5399	28	24	28	-14.2857	0	427.999	497.177
Pt_31	6160	4900	5510	-20.4545	-10.5519	3910	2930	3420	-25.0639	-12.532	1570	1720	1570	9.55414	0	480	250	290	-47.9167	-39.5833	167000	208000	186000	41000	19000	24.5509	11.3772	0.29	0.11	4.76	-62.069	1541.38	241	150	190	-37.7593	-21.1618	152	137	153	-9.86842	0.657895	44	39	49	-11.3636	11.3636	175.091	591.32
[truncated: 108 more columns]

## Sheet: Raw data_Clinical outcomes
ID	Response	Clinical Benefit (6 months)	Progression	2y PFS (days)	2y PFS (months)	2y PFS	Death	2y Survival (days)	2y Survival (months)
Pt_1	Yes	Yes	No	730	24	Yes	No	730	24
Pt_2	No	No	Yes	57	1.87397		Yes	57	1.87397
Pt_3	Yes	Yes	No	730	24	Yes	No	730	24
Pt_4	No	No	Yes	61	2.00548		Yes	61	2.00548
Pt_5	No	No	Yes	69	2.26849		Yes	69	2.26849
Pt_6	Yes	Yes	Yes	227	7.46301		No	730	24
Pt_7	No	Yes	Yes	640	21.0411		Yes	640	21.0411
Pt_8	Yes	Yes	Yes	335	11.0137		No	730	24
Pt_9	No	No	Yes	101	3.32055		Yes	101	3.32055
Pt_10	No	No	Yes	83	2.72877		Yes	83	2.72877
Pt_11	Yes	Yes	No	730	24	Yes	No	730	24
Pt_12	Yes	Yes	No	730	24	Yes	No	730	24
Pt_13	Yes	Yes	No	730	24	Yes	No	730	24
Pt_14	No	No	Yes	78	2.56438		Yes	190	6.24658
Pt_15	No	No	Yes	143	4.70137		No	730	24
Pt_16	No	No	Yes	243	7.98904		Yes	730	24
Pt_17	Yes	Yes	Yes	317	10.4219		No	730	24
Pt_18	No	No	Yes	99	3.25479		Yes	101	3.32055
Pt_19	No	Yes	No	730	24	Yes	No	730	24
Pt_20	No	Yes	No	730	24	Yes	No	730	24
Pt_21	Yes	Yes	Yes	483	15.8795		No	730	24
Pt_22	Yes	Yes	No	730	24	Yes	No	730	24
Pt_23	Yes	Yes	No	730	24	Yes	No	730	24
Pt_24	Yes	No	Yes	108	3.55068		No	730	24
Pt_25	Yes	Yes	No	730	24	Yes	No	730	24
Pt_26	Yes	Yes	No	730	24	Yes	No	730	24
Pt_27	No	Yes	No	730	24	Yes	No	730	24
Pt_28	No	No	Yes	53	1.74247		Yes	53	1.74247
Pt_29	Yes	Yes	No	730	24	Yes	No	730	24
Pt_30	No	Yes	Yes	544	17.8849		Yes	544	17.8849
Pt_31	Yes	Yes	No	730	24	Yes	No	730	24
